# Supplementary material for: Adult Human Brain Tissue Cultures to Study NeuroHIV
Source: Cells. 2024 Jun 29;13(13):1127. doi: 10.3390/cells13131127 (PMC11240386; doi:10.3390/cells13131127)
Supplement: Supplementary file 1 [file cells-13-01127-s001.zip]

Archive with 1 entries (1 files):
- cells-2990593-supplementary.pdf
